# Supplementary material for: Endemic, exotic and novel apicomplexan parasites detected during a national study of ticks from companion animals in Australia
Source: Parasit Vectors. 2018 Mar 20;11:197. doi: 10.1186/s13071-018-2775-y (PMC5859549; doi:10.1186/s13071-018-2775-y)
Supplement: Supplementary file 3 — Table S3. Prevalence of Apicomplexa species Australia-wide and in each state and territory summarised for all tick species from all hosts, individual tick species from all hosts, and individual tick species from dogs, cats and horses. (XLSX 35 kb) [file 13071_2018_2775_MOESM3_ESM.xlsx]

## Sheet: Sheet1
NC: None collected; NA: Not applicable		Collection location
		Australia-wide		New South Wales		Northern Territory		Queensland		South Australia		Tasmania		Victoria		Western Australia
Tick species	Apicomplexa species	Percent proportion (x/n)	95% Confidence Interval	Percent proportion (x/n)	95% Confidence Interval	Percent proportion (x/n)	95% Confidence Interval	Percent proportion (x/n)	95% Confidence Interval	Percent proportion (x/n)	95% Confidence Interval	Percent proportion (x/n)	95% Confidence Interval	Percent proportion (x/n)	Percent proportion (x/n)	Percent proportion (x/n)	95% Confidence Interval
Prevalence of Apicomplexa species in all tick species from all hosts
All tick species	Babesia lohae n. sp.	0.1 (1/711)	0-0.8	0 (0/293)	0-1.3	0 (0/50)	0-7.1	0.6 (1/171)	0-3.2	0 (0/48)	0-7.4	0 (0/65)	0-5.5	0 (0/11)	0-28.5	0 (0/73)	0-4.9
	Babesia mackerrasorum n. sp.	0.1 (1/711)	0-78.1	0.3 (1/293)	0-1.9	0 (0/50)	0-7.1	0 (0/171)	0-2.1	0 (0/48)	0-7.4	0 (0/65)	0-5.5	0 (0/11)	0-28.5	0 (0/73)	0-4.9
	Babesia canis vogeli	0.3 (2/711)	0-101.2	0 (0/293)	0-1.3	2 (1/50)	0.1-10.6	0.6 (1/171)	0-3.2	0 (0/48)	0-7.4	0 (0/65)	0-5.5	0 (0/11)	0-28.5	0 (0/73)	0-4.9
	Hepatozoon canis	0.1 (1/711)	0-0.8	0 (0/293)	0-1.3	0 (0/50)	0-7.1	0.6 (1/171)	0-3.2	0 (0/48)	0-7.4	0 (0/65)	0-5.5	0 (0/11)	0-28.5	0 (0/73)	0-4.9
	Hepatozoon banethi n. sp.	0.4 (3/711)	0.1-1.2	0 (0/293)	0-1.3	0 (0/50)	0-7.1	0 (0/171)	0-2.1	0 (0/48)	0-7.4	4.6 (3/65)	1-12.9	0 (0/11)	0-28.5	0 (0/73)	0-4.9
	Hepatozoon ewingi n. sp.	0.1 (1/711)	0-0.8	0.3 (1/293)	0-1.9	0 (0/50)	0-7.1	0 (0/171)	0-2.1	0 (0/48)	0-7.4	0 (0/65)	0-5.5	0 (0/11)	0-28.5	0 (0/73)	0-4.9
	Theileria apogeana n. sp.	0.1 (1/711)	0-0.8	0 (0/293)	0-1.3	0 (0/50)	0-7.1	0 (0/171)	0-2.1	0 (0/48)	0-7.4	1.5 (1/65)	0-8.3	0 (0/11)	0-28.5	0 (0/73)	0-4.9
	Theileria orientalis genotype Ikeda	0.4 (3/711)	0.1-1.2	1 (3/293)	0.2-3	0 (0/50)	0-7.1	0 (0/171)	0-2.1	0 (0/48)	0-7.4	0 (0/65)	0-5.5	0 (0/11)	0-28.5	0 (0/73)	0-4.9
	Theileria palmeri n. sp.	0.3 (2/711)	0-1	0 (0/293)	0-1.3	0 (0/50)	0-7.1	0 (0/171)	0-2.1	0 (0/48)	0-7.4	3.1 (2/65)	0.4-10.7	0 (0/11)	0-28.5	0 (0/73)	0-4.9
	Theileria paparinii n. sp.	0.3 (2/711)	0-1	0 (0/293)	0-1.3	0 (0/50)	0-7.1	0 (0/171)	0-2.1	0 (0/48)	0-7.4	3.1 (2/65)	0.4-10.7	0 (0/11)	0-28.5	0 (0/73)	0-4.9
	Theileria worthingtonorum n. sp.	0.3 (2/711)	0-1	0 (0/293)	0-1.3	0 (0/50)	0-7.1	0 (0/171)	0-2.1	0 (0/48)	0-7.4	3.1 (2/65)	0.4-10.7	0 (0/11)	0-28.5	0 (0/73)	0-4.9
	cf. Sarcocystidae sp.	0.1 (1/711)	0-0.8	0.3 (1/293)	0-1.9	0 (0/50)	0-7.1	0 (0/171)	0-2.1	0 (0/48)	0-7.4	0 (0/65)	0-5.5	0 (0/11)	0-28.5	0 (0/73)	0-4.9
	Mixed infection with Theileria spp. and Hepatozoon spp.	0.3 (2/711)	0-1	0 (0/293)	0-1.3	0 (0/50)	0-7.1	0 (0/171)	0-2.1	0 (0/48)	0-7.4	3.1 (2/65)	0.4-10.7	0 (0/11)	0-28.5	0 (0/73)	0-4.9
	Mixed Theileria spp. infections	0.1 (1/711)	0-0.8	0 (0/293)	0-1.3	0 (0/50)	0-7.1	0 (0/171)	0-2.1	0 (0/48)	0-7.4	1.5 (1/65)	0-8.3	0 (0/11)	0-28.5	0 (0/73)	0-4.9
	Total Apicomplexa species prevalence	2.8 (20/711)	1.7-4.3	2 (6/293)	0.8-4.4	2 (1/50)	0.1-10.6	1.8 (3/171)	0.4-5	0 (0/48)	0-7.4	15.4 (10/65)	7.6-26.5	0 (0/11)	0-28.5	0 (0/73)	0-4.9
Prevalence of Apicomplexa species in individual tick species from all hosts
Amblyomma triguttatum triguttatum	Total Apicomplexa species prevalence	0 (0/24)	0-14.2	0 (0/5)	0-52.2	NC	NA	0 (0/2)	0-84.2	NC	NA	NC	NA	NC	NA	0 (0/17)	0-19.5
Bothriocroton cf. auruginans	Total Apicomplexa species prevalence	0 (0/6)	0-45.9	NC	NA	NC	NA	NC	NA	NC	NA	NC	NA	0 (0/6)	0-45.9	NC	NA
Haemaphysalis bancrofti	Babesia lohae n. sp.	0 (0/5)	0-52.2	0 (0/4)	0-60.2	NC	NA	0 (0/1)	0-97.5	NC	NA	NC	NA	NC	NA	NC	NA
	Babesia mackerrasorum n. sp.	0 (0/5)	0-52.2	0 (0/4)	0-60.2	NC	NA	0 (0/1)	0-97.5	NC	NA	NC	NA	NC	NA	NC	NA
	Babesia canis vogeli	0 (0/5)	0-52.2	0 (0/4)	0-60.2	NC	NA	0 (0/1)	0-97.5	NC	NA	NC	NA	NC	NA	NC	NA
	Hepatozoon canis	0 (0/5)	0-52.2	0 (0/4)	0-60.2	NC	NA	0 (0/1)	0-97.5	NC	NA	NC	NA	NC	NA	NC	NA
	Hepatozoon banethi n. sp.	0 (0/5)	0-52.2	0 (0/4)	0-60.2	NC	NA	0 (0/1)	0-97.5	NC	NA	NC	NA	NC	NA	NC	NA
	Hepatozoon ewingi n. sp.	20 (1/5)	0.5-71.6	25 (1/4)	0.6-80.6	NC	NA	0 (0/1)	0-97.5	NC	NA	NC	NA	NC	NA	NC	NA
	Theileria apogeana n. sp.	0 (0/5)	0-52.2	0 (0/4)	0-60.2	NC	NA	0 (0/1)	0-97.5	NC	NA	NC	NA	NC	NA	NC	NA
	Theileria orientalis genotype Ikeda	0 (0/5)	0-52.2	0 (0/4)	0-60.2	NC	NA	0 (0/1)	0-97.5	NC	NA	NC	NA	NC	NA	NC	NA
	Theileria palmeri n. sp.	0 (0/5)	0-52.2	0 (0/4)	0-60.2	NC	NA	0 (0/1)	0-97.5	NC	NA	NC	NA	NC	NA	NC	NA
	Theileria paparinii n. sp.	0 (0/5)	0-52.2	0 (0/4)	0-60.2	NC	NA	0 (0/1)	0-97.5	NC	NA	NC	NA	NC	NA	NC	NA
	Theileria worthingtonorum n. sp.	0 (0/5)	0-52.2	0 (0/4)	0-60.2	NC	NA	0 (0/1)	0-97.5	NC	NA	NC	NA	NC	NA	NC	NA
	cf. Sarcocystidae sp.	0 (0/5)	0-52.2	0 (0/4)	0-60.2	NC	NA	0 (0/1)	0-97.5	NC	NA	NC	NA	NC	NA	NC	NA
	Mixed infection with Theileria spp. and Hepatozoon spp.	0 (0/5)	0-52.2	0 (0/4)	0-60.2	NC	NA	0 (0/1)	0-97.5	NC	NA	NC	NA	NC	NA	NC	NA
	Mixed Theileria spp. infections	0 (0/5)	0-52.2	0 (0/4)	0-60.2	NC	NA	0 (0/1)	0-97.5	NC	NA	NC	NA	NC	NA	NC	NA
	Total Apicomplexa species prevalence	20 (1/5)	0.5-71.6	25 (1/4)	0.6-80.6	NC	NA	0 (0/1)	0-97.5	NC	NA	NC	NA	NC	NA	NC	NA
Haemaphysalis lagostrophi	Total Apicomplexa species prevalence	0 (0/1)	0-97.5	NC	NA	NC	NA	0 (0/1)	0-97.5	NC	NA	NC	NA	NC	NA	NC	NA
Haemaphysalis longicornis	Babesia lohae n. sp.	0 (0/75)	0-4.8	0 (0/69)	0-5.2	NC	NA	0 (0/6)	0-45.9	NC	NA	NC	NA	NC	NA	NC	NA
	Babesia mackerrasorum n. sp.	0 (0/75)	0-4.8	0 (0/69)	0-5.2	NC	NA	0 (0/6)	0-45.9	NC	NA	NC	NA	NC	NA	NC	NA
	Babesia canis vogeli	0 (0/75)	0-4.8	0 (0/69)	0-5.2	NC	NA	0 (0/6)	0-45.9	NC	NA	NC	NA	NC	NA	NC	NA
	Hepatozoon canis	0 (0/75)	0-4.8	0 (0/69)	0-5.2	NC	NA	0 (0/6)	0-45.9	NC	NA	NC	NA	NC	NA	NC	NA
	Hepatozoon ewingi n. sp.	0 (0/75)	0-4.8	0 (0/69)	0-5.2	NC	NA	0 (0/6)	0-45.9	NC	NA	NC	NA	NC	NA	NC	NA
	Theileria apogeana n. sp.	0 (0/75)	0-4.8	0 (0/69)	0-5.2	NC	NA	0 (0/6)	0-45.9	NC	NA	NC	NA	NC	NA	NC	NA
	Theileria orientalis genotype Ikeda	4 (3/75)	0.8-11.2	4.3 (3/69)	0.9-12.2	NC	NA	0 (0/6)	0-45.9	NC	NA	NC	NA	NC	NA	NC	NA
	Theileria palmeri n. sp.	0 (0/75)	0-4.8	0 (0/69)	0-5.2	NC	NA	0 (0/6)	0-45.9	NC	NA	NC	NA	NC	NA	NC	NA
	Theileria paparinii n. sp.	0 (0/75)	0-4.8	0 (0/69)	0-5.2	NC	NA	0 (0/6)	0-45.9	NC	NA	NC	NA	NC	NA	NC	NA
	Theileria worthingtonorum n. sp.	0 (0/75)	0-4.8	0 (0/69)	0-5.2	NC	NA	0 (0/6)	0-45.9	NC	NA	NC	NA	NC	NA	NC	NA
	cf. Sarcocystidae sp.	0 (0/75)	0-4.8	0 (0/69)	0-5.2	NC	NA	0 (0/6)	0-45.9	NC	NA	NC	NA	NC	NA	NC	NA
	Mixed infection with Theileria spp. and Hepatozoon spp.	0 (0/75)	0-4.8	0 (0/69)	0-5.2	NC	NA	0 (0/6)	0-45.9	NC	NA	NC	NA	NC	NA	NC	NA
	Mixed Theileria spp. infections	0 (0/75)	0-4.8	0 (0/69)	0-5.2	NC	NA	0 (0/6)	0-45.9	NC	NA	NC	NA	NC	NA	NC	NA
	Total Apicomplexa species prevalence	4 (3/75)	0.8-11.2	4.3 (3/69)	0.9-12.2	NC	NA	0 (0/6)	0-45.9	NC	NA	NC	NA	NC	NA	NC	NA
Ixodida: Ixodidae, cf. Haemaphysalis	Babesia lohae n. sp.	0 (0/3)	0-70.8	0 (0/3)	0-70.8	NC	NA	NC	NA	NC	NA	NC	NA	NC	NA	NC	NA
	Babesia mackerrasorum n. sp.	33.3 (1/3)	0.8-90.6	33.3 (1/3)	0.8-90.6	NC	NA	NC	NA	NC	NA	NC	NA	NC	NA	NC	NA
	Babesia canis vogeli	0 (0/3)	0-70.8	0 (0/3)	0-70.8	NC	NA	NC	NA	NC	NA	NC	NA	NC	NA	NC	NA
	Hepatozoon canis	0 (0/3)	0-70.8	0 (0/3)	0-70.8	NC	NA	NC	NA	NC	NA	NC	NA	NC	NA	NC	NA
	Hepatozoon banethi n. sp.	0 (0/3)	0-70.8	0 (0/3)	0-70.8	NC	NA	NC	NA	NC	NA	NC	NA	NC	NA	NC	NA
	Hepatozoon ewingi n. sp.	0 (0/3)	0-70.8	0 (0/3)	0-70.8	NC	NA	NC	NA	NC	NA	NC	NA	NC	NA	NC	NA
	Theileria apogeana n. sp.	0 (0/3)	0-70.8	0 (0/3)	0-70.8	NC	NA	NC	NA	NC	NA	NC	NA	NC	NA	NC	NA
	Theileria orientalis genotype Ikeda	0 (0/3)	0-70.8	0 (0/3)	0-70.8	NC	NA	NC	NA	NC	NA	NC	NA	NC	NA	NC	NA
	Theileria palmeri n. sp.	0 (0/3)	0-70.8	0 (0/3)	0-70.8	NC	NA	NC	NA	NC	NA	NC	NA	NC	NA	NC	NA
	Theileria paparinii n. sp.	0 (0/3)	0-70.8	0 (0/3)	0-70.8	NC	NA	NC	NA	NC	NA	NC	NA	NC	NA	NC	NA
	Theileria worthingtonorum n. sp.	0 (0/3)	0-70.8	0 (0/3)	0-70.8	NC	NA	NC	NA	NC	NA	NC	NA	NC	NA	NC	NA
	cf. Sarcocystidae sp.	0 (0/3)	0-70.8	0 (0/3)	0-70.8	NC	NA	NC	NA	NC	NA	NC	NA	NC	NA	NC	NA
	Mixed infection with Theileria spp. and Hepatozoon spp.	0 (0/3)	0-70.8	0 (0/3)	0-70.8	NC	NA	NC	NA	NC	NA	NC	NA	NC	NA	NC	NA
	Mixed Theileria spp. infections	0 (0/3)	0-70.8	0 (0/3)	0-70.8	NC	NA	NC	NA	NC	NA	NC	NA	NC	NA	NC	NA
	Total Apicomplexa species prevalence	33.3 (1/3)	0.8-90.6	33.3 (1/3)	0.8-90.6	NC	NA	NC	NA	NC	NA	NC	NA	NC	NA	NC	NA
Ixodes cornuatus	Total Apicomplexa species prevalence	0 (0/10)	0-30.8	NC	NA	NC	NA	NC	NA	NC	NA	0 (0/8)	0-36.9	0 (0/2)	0-84.2	NC	NA
Ixodes hirsti	Total Apicomplexa species prevalence	0 (0/1)	0-97.5	NC	NA	NC	NA	NC	NA	NC	NA	0 (0/1)	0-97.5	NC	NA	NC	NA
Ixodes holocyclus	Babesia lohae n. sp.	0.3 (1/335)	0-1.7	0 (0/208)	0-1.8	NC	NA	0.8 (1/123)	0-4.4	NC	NA	0 (0/3)	0-70.8	NC	NA	0 (0/1)	0-97.5
	Babesia mackerrasorum n. sp.	0 (0/335)	0-1.1	0 (0/208)	0-1.8	NC	NA	0 (0/123)	0-3	NC	NA	0 (0/3)	0-70.8	NC	NA	0 (0/1)	0-97.5
	Babesia canis vogeli	0 (0/335)	0-1.1	0 (0/208)	0-1.8	NC	NA	0 (0/123)	0-3	NC	NA	0 (0/3)	0-70.8	NC	NA	0 (0/1)	0-97.5
	Hepatozoon canis	0.3 (1/335)	0-1.7	0 (0/208)	0-1.8	NC	NA	0.8 (1/123)	0-4.4	NC	NA	0 (0/3)	0-70.8	NC	NA	0 (0/1)	0-97.5
	Hepatozoon banethi n. sp.	0 (0/335)	0-1.1	0 (0/208)	0-1.8	NC	NA	0 (0/123)	0-3	NC	NA	0 (0/3)	0-70.8	NC	NA	0 (0/1)	0-97.5
	Hepatozoon ewingi n. sp.	0 (0/335)	0-1.1	0 (0/208)	0-1.8	NC	NA	0 (0/123)	0-3	NC	NA	0 (0/3)	0-70.8	NC	NA	0 (0/1)	0-97.5
	Theileria apogeana n. sp.	0 (0/335)	0-1.1	0 (0/208)	0-1.8	NC	NA	0 (0/123)	0-3	NC	NA	0 (0/3)	0-70.8	NC	NA	0 (0/1)	0-97.5
	Theileria orientalis genotype Ikeda	0 (0/335)	0-1.1	0 (0/208)	0-1.8	NC	NA	0 (0/123)	0-3	NC	NA	0 (0/3)	0-70.8	NC	NA	0 (0/1)	0-97.5
	Theileria palmeri n. sp.	0 (0/335)	0-1.1	0 (0/208)	0-1.8	NC	NA	0 (0/123)	0-3	NC	NA	0 (0/3)	0-70.8	NC	NA	0 (0/1)	0-97.5
	Theileria paparinii n. sp.	0 (0/335)	0-1.1	0 (0/208)	0-1.8	NC	NA	0 (0/123)	0-3	NC	NA	0 (0/3)	0-70.8	NC	NA	0 (0/1)	0-97.5
	Theileria worthingtonorum n. sp.	0 (0/335)	0-1.1	0 (0/208)	0-1.8	NC	NA	0 (0/123)	0-3	NC	NA	0 (0/3)	0-70.8	NC	NA	0 (0/1)	0-97.5
	cf. Sarcocystidae sp.	0 (0/335)	0-1.1	0 (0/208)	0-1.8	NC	NA	0 (0/123)	0-3	NC	NA	0 (0/3)	0-70.8	NC	NA	0 (0/1)	0-97.5
	Mixed infection with Theileria spp. and Hepatozoon spp.	0 (0/335)	0-1.1	0 (0/208)	0-1.8	NC	NA	0 (0/123)	0-3	NC	NA	0 (0/3)	0-70.8	NC	NA	0 (0/1)	0-97.5
	Mixed Theileria spp. infections	0 (0/335)	0-1.1	0 (0/208)	0-1.8	NC	NA	0 (0/123)	0-3	NC	NA	0 (0/3)	0-70.8	NC	NA	0 (0/1)	0-97.5
	Total Apicomplexa species prevalence	0.6 (2/335)	0.1-2.1	0 (0/208)	0-1.8	NC	NA	1.6 (2/123)	0.2-5.8	NC	NA	0 (0/3)	0-70.8	NC	NA	0 (0/1)	0-97.5
Ixodes myrmecobii	Total Apicomplexa species prevalence	0 (0/5)	0-52.2	NC	NA	NC	NA	NC	NA	NC	NA	NC	NA	NC	NA	0 (0/5)	0-52.2
Ixodes tasmani	Babesia lohae n. sp.	0 (0/59)	0-6.1	0 (0/1)	0-97.5	NC	NA	0 (0/2)	0-84.2	NC	NA	0 (0/53)	0-6.7	0 (0/3)	0-70.8	NC	NA
	Babesia mackerrasorum n. sp.	0 (0/59)	0-6.1	0 (0/1)	0-97.5	NC	NA	0 (0/2)	0-84.2	NC	NA	0 (0/53)	0-6.7	0 (0/3)	0-70.8	NC	NA
	Babesia canis vogeli	0 (0/59)	0-6.1	0 (0/1)	0-97.5	NC	NA	0 (0/2)	0-84.2	NC	NA	0 (0/53)	0-6.7	0 (0/3)	0-70.8	NC	NA
	Hepatozoon canis	0 (0/59)	0-6.1	0 (0/1)	0-97.5	NC	NA	0 (0/2)	0-84.2	NC	NA	0 (0/53)	0-6.7	0 (0/3)	0-70.8	NC	NA
	Hepatozoon banethi n. sp.	5.1 (3/59)	1.1-14.1	0 (0/1)	0-97.5	NC	NA	0 (0/2)	0-84.2	NC	NA	5.7 (3/53)	1.2-15.7	0 (0/3)	0-70.8	NC	NA
	Hepatozoon ewingi n. sp.	0 (0/59)	0-6.1	0 (0/1)	0-97.5	NC	NA	0 (0/2)	0-84.2	NC	NA	0 (0/53)	0-6.7	0 (0/3)	0-70.8	NC	NA
	Theileria apogeana n. sp.	1.7 (1/59)	0-9.1	0 (0/1)	0-97.5	NC	NA	0 (0/2)	0-84.2	NC	NA	1.9 (1/53)	0-10.1	0 (0/3)	0-70.8	NC	NA
	Theileria orientalis genotype Ikeda	0 (0/59)	0-6.1	0 (0/1)	0-97.5	NC	NA	0 (0/2)	0-84.2	NC	NA	0 (0/53)	0-6.7	0 (0/3)	0-70.8	NC	NA
	Theileria palmeri n. sp.	3.4 (2/59)	0.4-11.7	0 (0/1)	0-97.5	NC	NA	0 (0/2)	0-84.2	NC	NA	3.8 (2/53)	0.5-13	0 (0/3)	0-70.8	NC	NA
	Theileria paparinii n. sp.	3.4 (2/59)	0.4-11.7	0 (0/1)	0-97.5	NC	NA	0 (0/2)	0-84.2	NC	NA	3.8 (2/53)	0.5-13	0 (0/3)	0-70.8	NC	NA
	Theileria worthingtonorum n. sp.	3.4 (2/59)	0.4-11.7	0 (0/1)	0-97.5	NC	NA	0 (0/2)	0-84.2	NC	NA	3.8 (2/53)	0.5-13	0 (0/3)	0-70.8	NC	NA
	cf. Sarcocystidae sp.	1.7 (1/59)	0-9.1	100 (1/1)	2.5-100	NC	NA	0 (0/2)	0-84.2	NC	NA	0 (0/53)	0-6.7	0 (0/3)	0-70.8	NC	NA
	Mixed infection with Theileria spp. and Hepatozoon spp.	3.4 (2/59)	0.4-11.7	0 (0/1)	0-97.5	NC	NA	0 (0/2)	0-84.2	NC	NA	3.8 (2/53)	0.5-13	0 (0/3)	0-70.8	NC	NA
	Mixed Theileria spp. infections	1.7 (1/59)	0-9.1	0 (0/1)	0-97.5	NC	NA	0 (0/2)	0-84.2	NC	NA	1.9 (1/53)	0-10.1	0 (0/3)	0-70.8	NC	NA
	Total Apicomplexa species prevalence	18.6 (11/59)	9.7-30.9	100 (1/1)	2.5-100	NC	NA	0 (0/2)	0-84.2	NC	NA	18.9 (10/53)	9.4-32	0 (0/3)	0-70.8	NC	NA
Rhipicephalus australis	Total Apicomplexa species prevalence	0 (0/3)	0-70.8	NC	NA	NC	NA	0 (0/3)	0-70.8	NC	NA	NC	NA	NC	NA	NC	NA
Rhipicephalus sanguineus	Babesia lohae n. sp.	0 (0/184)	0-2	0 (0/3)	0-70.8	0 (0/50)	0-7.1	0 (0/33)	0-10.6	0 (0/48)	0-7.4	NC	NA	NC	NA	0 (0/50)	0-7.1
	Babesia mackerrasorum n. sp.	0 (0/184)	0-2	0 (0/3)	0-70.8	0 (0/50)	0-7.1	0 (0/33)	0-10.6	0 (0/48)	0-7.4	NC	NA	NC	NA	0 (0/50)	0-7.1
	Babesia canis vogeli	1.1 (2/184)	0.1-3.9	0 (0/3)	0-70.8	2 (1/50)	0.1-10.6	3.0 (1/33)	0.1-15.8	0 (0/48)	0-7.4	NC	NA	NC	NA	0 (0/50)	0-7.1
	Hepatozoon canis	0 (0/184)	0-2	0 (0/3)	0-70.8	0 (0/50)	0-7.1	0 (0/33)	0-10.6	0 (0/48)	0-7.4	NC	NA	NC	NA	0 (0/50)	0-7.1
	Hepatozoon banethi n. sp.	0 (0/184)	0-2	0 (0/3)	0-70.8	0 (0/50)	0-7.1	0 (0/33)	0-10.6	0 (0/48)	0-7.4	NC	NA	NC	NA	0 (0/50)	0-7.1
	Hepatozoon ewingi n. sp.	0 (0/184)	0-2	0 (0/3)	0-70.8	0 (0/50)	0-7.1	0 (0/33)	0-10.6	0 (0/48)	0-7.4	NC	NA	NC	NA	0 (0/50)	0-7.1
	Theileria apogeana n. sp.	0 (0/184)	0-2	0 (0/3)	0-70.8	0 (0/50)	0-7.1	0 (0/33)	0-10.6	0 (0/48)	0-7.4	NC	NA	NC	NA	0 (0/50)	0-7.1
	Theileria orientalis genotype Ikeda	0 (0/184)	0-2	0 (0/3)	0-70.8	0 (0/50)	0-7.1	0 (0/33)	0-10.6	0 (0/48)	0-7.4	NC	NA	NC	NA	0 (0/50)	0-7.1
	Theileria palmeri n. sp.	0 (0/184)	0-2	0 (0/3)	0-70.8	0 (0/50)	0-7.1	0 (0/33)	0-10.6	0 (0/48)	0-7.4	NC	NA	NC	NA	0 (0/50)	0-7.1
	Theileria paparinii n. sp.	0 (0/184)	0-2	0 (0/3)	0-70.8	0 (0/50)	0-7.1	0 (0/33)	0-10.6	0 (0/48)	0-7.4	NC	NA	NC	NA	0 (0/50)	0-7.1
	Theileria worthingtonorum n. sp.	0 (0/184)	0-2	0 (0/3)	0-70.8	0 (0/50)	0-7.1	0 (0/33)	0-10.6	0 (0/48)	0-7.4	NC	NA	NC	NA	0 (0/50)	0-7.1
	cf. Sarcocystidae sp.	0 (0/184)	0-2	0 (0/3)	0-70.8	0 (0/50)	0-7.1	0 (0/33)	0-10.6	0 (0/48)	0-7.4	NC	NA	NC	NA	0 (0/50)	0-7.1
	Mixed infection with Theileria spp. and Hepatozoon spp.	0 (0/184)	0-2	0 (0/3)	0-70.8	0 (0/50)	0-7.1	0 (0/33)	0-10.6	0 (0/48)	0-7.4	NC	NA	NC	NA	0 (0/50)	0-7.1
	Mixed Theileria spp. infections	0 (0/184)	0-2	0 (0/3)	0-70.8	0 (0/50)	0-7.1	0 (0/33)	0-10.6	0 (0/48)	0-7.4	NC	NA	NC	NA	0 (0/50)	0-7.1
	Total Apicomplexa species prevalence	1.1 (2/184)	0.1-3.9	0 (0/3)	0-70.8	2 (1/50)	0.1-10.6	3.0 (1/33)	0.1-15.8	0 (0/48)	0-7.4	NC	NA	NC	NA	0 (0/50)	0-7.1
Prevalence of Apicomplexa species in individual tick species from dogs
Amblyomma triguttatum triguttatum	Total Apicomplexa species prevalence	0 (0/11)	0-28.5	0 (0/4)	0-60.2	NC	NA	NC	NA	NC	NA	NC	NA	NC	NA	0 (0/7)	0-41.0
Bothriocroton cf. auruginans	Total Apicomplexa species prevalence	0 (0/6)	0-45.9	NC	NA	NC	NA	NC	NA	NC	NA	NC	NA	0 (0/6)	0-45.9	NC	NA
Haemaphysalis bancrofti	Total Apicomplexa species prevalence	0 (0/1)	0-97.5	NC	NA	NC	NA	NC	NA	NC	NA	NC	NA	NC	NA	NC	NA
Haemaphysalis longicornis	Babesia lohae n. sp.	0 (0/51)	0-7	0 (0/47)	0-7.5	NC	NA	0 (0/3)	0-70.8	NC	NA	NC	NA	NC	NA	NC	NA
	Babesia mackerrasorum n. sp.	0 (0/51)	0-7	0 (0/47)	0-7.5	NC	NA	0 (0/3)	0-70.8	NC	NA	NC	NA	NC	NA	NC	NA
	Babesia canis vogeli	0 (0/51)	0-7	0 (0/47)	0-7.5	NC	NA	0 (0/3)	0-70.8	NC	NA	NC	NA	NC	NA	NC	NA
	Hepatozoon canis	0 (0/51)	0-7	0 (0/47)	0-7.5	NC	NA	0 (0/3)	0-70.8	NC	NA	NC	NA	NC	NA	NC	NA
	Hepatozoon banethi n. sp.	0 (0/51)	0-7	0 (0/47)	0-7.5	NC	NA	0 (0/3)	0-70.8	NC	NA	NC	NA	NC	NA	NC	NA
	Hepatozoon ewingi n. sp.	0 (0/51)	0-7	0 (0/47)	0-7.5	NC	NA	0 (0/3)	0-70.8	NC	NA	NC	NA	NC	NA	NC	NA
	Theileria apogeana n. sp.	0 (0/51)	0-7	0 (0/47)	0-7.5	NC	NA	0 (0/3)	0-70.8	NC	NA	NC	NA	NC	NA	NC	NA
	Theileria orientalis genotype Ikeda	5.9 (3/51)	1.2-16.2	6.4 (3/47)	1.3-17.5	NC	NA	0 (0/3)	0-70.8	NC	NA	NC	NA	NC	NA	NC	NA
	Theileria palmeri n. sp.	0 (0/51)	0-7	0 (0/47)	0-7.5	NC	NA	0 (0/3)	0-70.8	NC	NA	NC	NA	NC	NA	NC	NA
	Theileria paparinii n. sp.	0 (0/51)	0-7	0 (0/47)	0-7.5	NC	NA	0 (0/3)	0-70.8	NC	NA	NC	NA	NC	NA	NC	NA
	Theileria worthingtonorum n. sp.	0 (0/51)	0-7	0 (0/47)	0-7.5	NC	NA	0 (0/3)	0-70.8	NC	NA	NC	NA	NC	NA	NC	NA
	cf. Sarcocystidae sp.	0 (0/51)	0-7	0 (0/47)	0-7.5	NC	NA	0 (0/3)	0-70.8	NC	NA	NC	NA	NC	NA	NC	NA
	Mixed infection with Theileria spp. and Hepatozoon spp.	0 (0/51)	0-7	0 (0/47)	0-7.5	NC	NA	0 (0/3)	0-70.8	NC	NA	NC	NA	NC	NA	NC	NA
	Mixed Theileria spp. infections	0 (0/51)	0-7	0 (0/47)	0-7.5	NC	NA	0 (0/3)	0-70.8	NC	NA	NC	NA	NC	NA	NC	NA
	Total Apicomplexa species prevalence	5.9 (3/51)	1.2-16.2	6.4 (3/47)	1.3-17.5	NC	NA	0 (0/3)	0-70.8	NC	NA	NC	NA	NC	NA	NC	NA
Ixodes cornuatus	Total Apicomplexa species prevalence	0 (0/9)	0-33.6	NC	NA	NC	NA	NC	NA	NC	NA	0 (0/7)	0-41	0 (0/2)	0-84.2	NC	NA
Ixodes holocyclus	Babesia lohae n. sp.	0 (0/182)	0-2	0 (0/121)	0-3	NC	NA	0 (0/60)	0-6	NC	NA	0 (0/2)	0-84.2	NC	NA	0 (0/1)	0-97.5
	Babesia mackerrasorum n. sp.	0 (0/182)	0-2	0 (0/121)	0-3	NC	NA	0 (0/60)	0-6	NC	NA	0 (0/2)	0-84.2	NC	NA	0 (0/1)	0-97.5
	Babesia canis vogeli	0 (0/182)	0-2	0 (0/121)	0-3	NC	NA	0 (0/60)	0-6	NC	NA	0 (0/2)	0-84.2	NC	NA	0 (0/1)	0-97.5
	Hepatozoon canis	0.5 (1/182)	0-3	0 (0/121)	0-3	NC	NA	1.7 (1/60)	0-8.9	NC	NA	0 (0/2)	0-84.2	NC	NA	0 (0/1)	0-97.5
	Hepatozoon banethi n. sp.	0 (0/182)	0-2	0 (0/121)	0-3	NC	NA	0 (0/60)	0-6	NC	NA	0 (0/2)	0-84.2	NC	NA	0 (0/1)	0-97.5
	Hepatozoon ewingi n. sp.	0 (0/182)	0-2	0 (0/121)	0-3	NC	NA	0 (0/60)	0-6	NC	NA	0 (0/2)	0-84.2	NC	NA	0 (0/1)	0-97.5
	Theileria apogeana n. sp.	0 (0/182)	0-2	0 (0/121)	0-3	NC	NA	0 (0/60)	0-6	NC	NA	0 (0/2)	0-84.2	NC	NA	0 (0/1)	0-97.5
	Theileria orientalis genotype Ikeda	0 (0/182)	0-2	0 (0/121)	0-3	NC	NA	0 (0/60)	0-6	NC	NA	0 (0/2)	0-84.2	NC	NA	0 (0/1)	0-97.5
	Theileria palmeri n. sp.	0 (0/182)	0-2	0 (0/121)	0-3	NC	NA	0 (0/60)	0-6	NC	NA	0 (0/2)	0-84.2	NC	NA	0 (0/1)	0-97.5
	Theileria paparinii n. sp.	0 (0/182)	0-2	0 (0/121)	0-3	NC	NA	0 (0/60)	0-6	NC	NA	0 (0/2)	0-84.2	NC	NA	0 (0/1)	0-97.5
	Theileria worthingtonorum n. sp.	0 (0/182)	0-2	0 (0/121)	0-3	NC	NA	0 (0/60)	0-6	NC	NA	0 (0/2)	0-84.2	NC	NA	0 (0/1)	0-97.5
	cf. Sarcocystidae sp.	0 (0/182)	0-2	0 (0/121)	0-3	NC	NA	0 (0/60)	0-6	NC	NA	0 (0/2)	0-84.2	NC	NA	0 (0/1)	0-97.5
	Mixed infection with Theileria spp. and Hepatozoon spp.	0 (0/182)	0-2	0 (0/121)	0-3	NC	NA	0 (0/60)	0-6	NC	NA	0 (0/2)	0-84.2	NC	NA	0 (0/1)	0-97.5
	Total Apicomplexa species prevalence	0.5 (1/182)	0-3	0 (0/121)	0-3	NC	NA	0 (0/60)	0-6	NC	NA	0 (0/2)	0-84.2	NC	NA	0 (0/1)	0-97.5
	Mixed Theileria spp. infections	0 (0/182)	0-2	0 (0/121)	0-3	NC	NA	0 (0/60)	0-6	NC	NA	0 (0/2)	0-84.2	NC	NA	0 (0/1)	0-97.5
Ixodes myrmecobii	Total Apicomplexa species prevalence	0 (0/4)	0-60.2	NC	NA	NC	NA	NC	NA	NC	NA	NC	NA	NC	NA	0 (0/4)	0-60.2
Ixodes tasmani	Babesia lohae n. sp.	0 (0/49)	0-7.3	0 (0/1)	0-97.5	NC	NA	0 (0/1)	0-97.5	NC	NA	0 (0/44)	0-8	0 (0/2)	0-84.2	NC	NA
	Babesia mackerrasorum n. sp.	0 (0/49)	0-7.3	0 (0/1)	0-97.5	NC	NA	0 (0/1)	0-97.5	NC	NA	0 (0/44)	0-8	0 (0/2)	0-84.2	NC	NA
	Babesia canis vogeli	0 (0/49)	0-7.3	0 (0/1)	0-97.5	NC	NA	0 (0/1)	0-97.5	NC	NA	0 (0/44)	0-8	0 (0/2)	0-84.2	NC	NA
	Hepatozoon canis	0 (0/49)	0-7.3	0 (0/1)	0-97.5	NC	NA	0 (0/1)	0-97.5	NC	NA	0 (0/44)	0-8	0 (0/2)	0-84.2	NC	NA
	Hepatozoon banethi n. sp.	6.1 (3/49)	1.3-16.9	0 (0/1)	0-97.5	NC	NA	0 (0/1)	0-97.5	NC	NA	6.8 (3/44)	1.4-18.7	0 (0/2)	0-84.2	NC	NA
	Hepatozoon ewingi n. sp.	0 (0/49)	0-7.3	0 (0/1)	0-97.5	NC	NA	0 (0/1)	0-97.5	NC	NA	0 (0/44)	0-8	0 (0/2)	0-84.2	NC	NA
	Theileria apogeana n. sp.	2 (1/49)	0.1-10.9	0 (0/1)	0-97.5	NC	NA	0 (0/1)	0-97.5	NC	NA	2.3 (1/44)	0.1-12	0 (0/2)	0-84.2	NC	NA
	Theileria orientalis genotype Ikeda	0 (0/49)	0-7.3	0 (0/1)	0-97.5	NC	NA	0 (0/1)	0-97.5	NC	NA	0 (0/44)	0-8	0 (0/2)	0-84.2	NC	NA
	Theileria palmeri n. sp.	4.1 (2/49)	0.5-14	0 (0/1)	0-97.5	NC	NA	0 (0/1)	0-97.5	NC	NA	4.5 (2/44)	0.6-15.5	0 (0/2)	0-84.2	NC	NA
	Theileria paparinii n. sp.	4.1 (2/49)	0.5-14	0 (0/1)	0-97.5	NC	NA	0 (0/1)	0-97.5	NC	NA	4.5 (2/44)	0.6-15.5	0 (0/2)	0-84.2	NC	NA
	Theileria worthingtonorum n. sp.	4.1 (2/49)	0.5-14	0 (0/1)	0-97.5	NC	NA	0 (0/1)	0-97.5	NC	NA	4.5 (2/44)	0.6-15.5	0 (0/2)	0-84.2	NC	NA
	cf. Sarcocystidae sp.	2 (1/49)	0.1-10.9	100 (1/1)	2.5-100	NC	NA	0 (0/1)	0-97.5	NC	NA	0 (0/44)	0-8	0 (0/2)	0-84.2	NC	NA
	Mixed infection with Theileria spp. and Hepatozoon spp.	4.1 (2/49)	0.5-14	0 (0/1)	0-97.5	NC	NA	0 (0/1)	0-97.5	NC	NA	4.5 (2/44)	0.6-15.5	0 (0/2)	0-84.2	NC	NA
	Mixed Theileria spp. infections	2 (1/49)	0.1-10.9	0 (0/1)	0-97.5	NC	NA	0 (0/1)	0-97.5	NC	NA	2.3 (1/44)	0.1-12	0 (0/2)	0-84.2	NC	NA
	Total Apicomplexa species prevalence	24.5 (12/49)	13.3-38.9	100 (1/1)	2.5-100	NC	NA	0 (0/1)	0-97.5	NC	NA	22.7 (10/44)	11.5-37.8	0 (0/2)	0-84.2	NC	NA
Rhipicephalus australis	Total Apicomplexa species prevalence	0 (0/1)	0-97.5	NC	NA	NC	NA	0 (0/1)	0-97.5	NC	NA	NC	NA	NC	NA	NC	NA
Rhipicephalus sanguineus	Babesia lohae n. sp.	0 (0/183)	0-2	0 (0/3)	0-70.8	0 (0/50)	0-7.1	0 (0/32)	0-10.9	0 (0/48)	0-7.4	NC	NA	NC	NA	0 (0/50)	0-7.1
	Babesia mackerrasorum n. sp.	0 (0/183)	0-2	0 (0/3)	0-70.8	0 (0/50)	0-7.1	0 (0/32)	0-10.9	0 (0/48)	0-7.4	NC	NA	NC	NA	0 (0/50)	0-7.1
	Babesia canis vogeli	1.1 (2/183)	0.1-3.9	0 (0/3)	0-70.8	2 (1/50)	0.1-10.6	3.0 (1/33)	0.1-15.8	0 (0/48)	0-7.4	NC	NA	NC	NA	0 (0/50)	0-7.1
	Hepatozoon canis	0 (0/183)	0-2	0 (0/3)	0-70.8	0 (0/50)	0-7.1	0 (0/33)	0-10.6	0 (0/48)	0-7.4	NC	NA	NC	NA	0 (0/50)	0-7.1
	Hepatozoon banethi n. sp.	0 (0/183)	0-2	0 (0/3)	0-70.8	0 (0/50)	0-7.1	0 (0/33)	0-10.6	0 (0/48)	0-7.4	NC	NA	NC	NA	0 (0/50)	0-7.1
	Hepatozoon ewingi n. sp.	0 (0/183)	0-2	0 (0/3)	0-70.8	0 (0/50)	0-7.1	0 (0/33)	0-10.6	0 (0/48)	0-7.4	NC	NA	NC	NA	0 (0/50)	0-7.1
	Theileria apogeana n. sp.	0 (0/183)	0-2	0 (0/3)	0-70.8	0 (0/50)	0-7.1	0 (0/33)	0-10.6	0 (0/48)	0-7.4	NC	NA	NC	NA	0 (0/50)	0-7.1
	Theileria orientalis genotype Ikeda	0 (0/183)	0-2	0 (0/3)	0-70.8	0 (0/50)	0-7.1	0 (0/33)	0-10.6	0 (0/48)	0-7.4	NC	NA	NC	NA	0 (0/50)	0-7.1
	Theileria palmeri n. sp.	0 (0/183)	0-2	0 (0/3)	0-70.8	0 (0/50)	0-7.1	0 (0/33)	0-10.6	0 (0/48)	0-7.4	NC	NA	NC	NA	0 (0/50)	0-7.1
	Theileria paparinii n. sp.	0 (0/183)	0-2	0 (0/3)	0-70.8	0 (0/50)	0-7.1	0 (0/33)	0-10.6	0 (0/48)	0-7.4	NC	NA	NC	NA	0 (0/50)	0-7.1
	Theileria worthingtonorum n. sp.	0 (0/183)	0-2	0 (0/3)	0-70.8	0 (0/50)	0-7.1	0 (0/33)	0-10.6	0 (0/48)	0-7.4	NC	NA	NC	NA	0 (0/50)	0-7.1
	cf. Sarcocystidae sp.	0 (0/183)	0-2	0 (0/3)	0-70.8	0 (0/50)	0-7.1	0 (0/33)	0-10.6	0 (0/48)	0-7.4	NC	NA	NC	NA	0 (0/50)	0-7.1
	Mixed infection with Theileria spp. and Hepatozoon spp.	0 (0/183)	0-2	0 (0/3)	0-70.8	0 (0/50)	0-7.1	0 (0/33)	0-10.6	0 (0/48)	0-7.4	NC	NA	NC	NA	0 (0/50)	0-7.1
	Mixed Theileria spp. infections	0 (0/183)	0-2	0 (0/3)	0-70.8	0 (0/50)	0-7.1	0 (0/33)	0-10.6	0 (0/48)	0-7.4	NC	NA	NC	NA	0 (0/50)	0-7.1
	Total Apicomplexa species prevalence	1.1 (2/183)	0.1-3.9	0 (0/3)	0-70.8	2 (1/50)	0.1-10.6	3.0 (1/33)	0.1-15.8	0 (0/48)	0-7.4	NC	NA	NC	NA	0 (0/50)	0-7.1
Prevalence of Apicomplexa species in individual tick species from cats
Haemaphysalis bancrofti	Total Apicomplexa species prevalence	0 (0/1)	0-97.5	0 (0/1)	0-97.5	NC	NA	NC	NA	NC	NA	NC	NA	NC	NA	NC	NA
Ixodes cornuatus	Total Apicomplexa species prevalence	0 (0/1)	0-97.5	NC	NA	NC	NA	NC	NA	NC	NA	0 (0/1)	0-97.5	NC	NA	NC	NA
Ixodes hirsti	Total Apicomplexa species prevalence	0 (0/1)	0-97.5	NC	NA	NC	NA	NC	NA	NC	NA	0 (0/1)	0-97.5	NC	NA	NC	NA
Ixodes holocyclus	Babesia lohae n. sp.	0.8 (1/126)	0-4.3	0 (0/74)	0-4.9	NC	NA	2 (1/51)	0-10.4	NC	NA	0 (0/1)	0-97.5	NC	NA	NC	NA
	Babesia mackerrasorum n. sp.	0 (0/126)	0-2.9	0 (0/74)	0-4.9	NC	NA	0 (0/51)	0-7	NC	NA	0 (0/1)	0-97.5	NC	NA	NC	NA
	Babesia canis vogeli	0 (0/126)	0-2.9	0 (0/74)	0-4.9	NC	NA	0 (0/51)	0-7	NC	NA	0 (0/1)	0-97.5	NC	NA	NC	NA
	Hepatozoon canis	0 (0/126)	0-2.9	0 (0/74)	0-4.9	NC	NA	0 (0/51)	0-7	NC	NA	0 (0/1)	0-97.5	NC	NA	NC	NA
	Hepatozoon banethi n. sp.	0 (0/126)	0-2.9	0 (0/74)	0-4.9	NC	NA	0 (0/51)	0-7	NC	NA	0 (0/1)	0-97.5	NC	NA	NC	NA
	Hepatozoon ewingi n. sp.	0 (0/126)	0-2.9	0 (0/74)	0-4.9	NC	NA	0 (0/51)	0-7	NC	NA	0 (0/1)	0-97.5	NC	NA	NC	NA
	Theileria apogeana n. sp.	0 (0/126)	0-2.9	0 (0/74)	0-4.9	NC	NA	0 (0/51)	0-7	NC	NA	0 (0/1)	0-97.5	NC	NA	NC	NA
	Theileria orientalis genotype Ikeda	0 (0/126)	0-2.9	0 (0/74)	0-4.9	NC	NA	0 (0/51)	0-7	NC	NA	0 (0/1)	0-97.5	NC	NA	NC	NA
	Theileria palmeri n. sp.	0 (0/126)	0-2.9	0 (0/74)	0-4.9	NC	NA	0 (0/51)	0-7	NC	NA	0 (0/1)	0-97.5	NC	NA	NC	NA
	Theileria paparinii n. sp.	0 (0/126)	0-2.9	0 (0/74)	0-4.9	NC	NA	0 (0/51)	0-7	NC	NA	0 (0/1)	0-97.5	NC	NA	NC	NA
	Theileria worthingtonorum n. sp.	0 (0/126)	0-2.9	0 (0/74)	0-4.9	NC	NA	0 (0/51)	0-7	NC	NA	0 (0/1)	0-97.5	NC	NA	NC	NA
	cf. Sarcocystidae sp.	0 (0/126)	0-2.9	0 (0/74)	0-4.9	NC	NA	0 (0/51)	0-7	NC	NA	0 (0/1)	0-97.5	NC	NA	NC	NA
	Mixed infection with Theileria spp. and Hepatozoon spp.	0 (0/126)	0-2.9	0 (0/74)	0-4.9	NC	NA	0 (0/51)	0-7	NC	NA	0 (0/1)	0-97.5	NC	NA	NC	NA
	Mixed Theileria spp. infections	0 (0/126)	0-2.9	0 (0/74)	0-4.9	NC	NA	0 (0/51)	0-7	NC	NA	0 (0/1)	0-97.5	NC	NA	NC	NA
	Total Apicomplexa species prevalence	0.8 (1/126)	0-4.3	0 (0/74)	0-4.9	NC	NA	0 (0/51)	0-7	NC	NA	0 (0/1)	0-97.5	NC	NA	NC	NA
Ixodes myrmecobii	Total Apicomplexa species prevalence	0 (0/1)	0-97.5	NC	NA	NC	NA	NC	NA	NC	NA	NC	NA	NC	NA	0 (0/1)	0-97.5
Ixodes tasmani	Total Apicomplexa species prevalence	0 (0/9)	0-33.6	NC	NA	NC	NA	NC	NA	NC	NA	0 (0/8)	0-36.9	0 (0/1)	0-97.5	NC	NA
Prevalence of Apicomplexa species in individual tick species from horses
Amblyomma triguttatum triguttatum	Total Apicomplexa species prevalence	0 (0/13)	0-24.7	0 (0/1)	0-97.5	NC	NA	0 (0/2)	0-84.2	NC	NA	NC	NA	NC	NA	0 (0/10)	0-30.8
Haemaphysalis bancrofti	Babesia lohae n. sp.	0 (0/3)	0-70.8	0 (0/3)	0-70.8	NC	NA	0 (0/1)	0-97.5	NC	NA	NC	NA	NC	NA	NC	NA
	Babesia mackerrasorum n. sp.	0 (0/3)	0-70.8	0 (0/3)	0-70.8	NC	NA	0 (0/1)	0-97.5	NC	NA	NC	NA	NC	NA	NC	NA
	Babesia canis vogeli	0 (0/3)	0-70.8	0 (0/3)	0-70.8	NC	NA	0 (0/1)	0-97.5	NC	NA	NC	NA	NC	NA	NC	NA
	Hepatozoon canis	0 (0/3)	0-70.8	0 (0/3)	0-70.8	NC	NA	0 (0/1)	0-97.5	NC	NA	NC	NA	NC	NA	NC	NA
	Hepatozoon banethi n. sp.	0 (0/3)	0-70.8	0 (0/3)	0-70.8	NC	NA	0 (0/1)	0-97.5	NC	NA	NC	NA	NC	NA	NC	NA
	Hepatozoon ewingi n. sp.	33.3 (1/3)	0.8-90.6	33.3 (1/3)	0.8-90.6	NC	NA	0 (0/1)	0-97.5	NC	NA	NC	NA	NC	NA	NC	NA
	Theileria apogeana n. sp.	0 (0/3)	0-70.8	0 (0/3)	0-70.8	NC	NA	0 (0/1)	0-97.5	NC	NA	NC	NA	NC	NA	NC	NA
	Theileria orientalis genotype Ikeda	0 (0/3)	0-70.8	0 (0/3)	0-70.8	NC	NA	0 (0/1)	0-97.5	NC	NA	NC	NA	NC	NA	NC	NA
	Theileria palmeri n. sp.	0 (0/3)	0-70.8	0 (0/3)	0-70.8	NC	NA	0 (0/1)	0-97.5	NC	NA	NC	NA	NC	NA	NC	NA
	Theileria paparinii n. sp.	0 (0/3)	0-70.8	0 (0/3)	0-70.8	NC	NA	0 (0/1)	0-97.5	NC	NA	NC	NA	NC	NA	NC	NA
	Theileria worthingtonorum n. sp.	0 (0/3)	0-70.8	0 (0/3)	0-70.8	NC	NA	0 (0/1)	0-97.5	NC	NA	NC	NA	NC	NA	NC	NA
	cf. Sarcocystidae sp.	0 (0/3)	0-70.8	0 (0/3)	0-70.8	NC	NA	0 (0/1)	0-97.5	NC	NA	NC	NA	NC	NA	NC	NA
	Mixed infection with Theileria spp. and Hepatozoon spp.	0 (0/3)	0-70.8	0 (0/3)	0-70.8	NC	NA	0 (0/1)	0-97.5	NC	NA	NC	NA	NC	NA	NC	NA
	Mixed Theileria spp. infections	0 (0/3)	0-70.8	0 (0/3)	0-70.8	NC	NA	0 (0/1)	0-97.5	NC	NA	NC	NA	NC	NA	NC	NA
	Total Apicomplexa species prevalence	33.3 (1/3)	0.8-90.6	33.3 (1/3)	0.8-90.6	NC	NA	0 (0/1)	0-97.5	NC	NA	NC	NA	NC	NA	NC	NA
Haemaphysalis lagostrophi	Total Apicomplexa species prevalence	0 (0/1)	0-97.5	NC	NA	NC	NA	0 (0/1)	0-97.5	NC	NA	NC	NA	NC	NA	NC	NA
Haemaphysalis longicornis	Total Apicomplexa species prevalence	0 (0/24)	0-14.2	0 (0/22)	0-15.4	NC	NA	0 (0/3)	0-70.8	NC	NA	NC	NA	NC	NA	NC	NA
Ixodida: Ixodidae, cf. Haemaphysalis	Babesia lohae n. sp.	0 (0/3)	0-70.8	0 (0/3)	0-70.8	NC	NA	NC	NA	NC	NA	NC	NA	NC	NA	NC	NA
	Babesia mackerrasorum n. sp.	33.3 (1/3)	0.8-90.6	33.3 (1/3)	0.8-90.6	NC	NA	NC	NA	NC	NA	NC	NA	NC	NA	NC	NA
	Babesia canis vogeli	0 (0/3)	0-70.8	0 (0/3)	0-70.8	NC	NA	NC	NA	NC	NA	NC	NA	NC	NA	NC	NA
	Hepatozoon canis	0 (0/3)	0-70.8	0 (0/3)	0-70.8	NC	NA	NC	NA	NC	NA	NC	NA	NC	NA	NC	NA
	Hepatozoon banethi n. sp.	0 (0/3)	0-70.8	0 (0/3)	0-70.8	NC	NA	NC	NA	NC	NA	NC	NA	NC	NA	NC	NA
	Hepatozoon ewingi n. sp.	0 (0/3)	0-70.8	0 (0/3)	0-70.8	NC	NA	NC	NA	NC	NA	NC	NA	NC	NA	NC	NA
	Theileria apogeana n. sp.	0 (0/3)	0-70.8	0 (0/3)	0-70.8	NC	NA	NC	NA	NC	NA	NC	NA	NC	NA	NC	NA
	Theileria orientalis genotype Ikeda	0 (0/3)	0-70.8	0 (0/3)	0-70.8	NC	NA	NC	NA	NC	NA	NC	NA	NC	NA	NC	NA
	Theileria palmeri n. sp.	0 (0/3)	0-70.8	0 (0/3)	0-70.8	NC	NA	NC	NA	NC	NA	NC	NA	NC	NA	NC	NA
	Theileria paparinii n. sp.	0 (0/3)	0-70.8	0 (0/3)	0-70.8	NC	NA	NC	NA	NC	NA	NC	NA	NC	NA	NC	NA
	Theileria worthingtonorum n. sp.	0 (0/3)	0-70.8	0 (0/3)	0-70.8	NC	NA	NC	NA	NC	NA	NC	NA	NC	NA	NC	NA
	cf. Sarcocystidae sp.	0 (0/3)	0-70.8	0 (0/3)	0-70.8	NC	NA	NC	NA	NC	NA	NC	NA	NC	NA	NC	NA
	Mixed infection with Theileria spp. and Hepatozoon spp.	0 (0/3)	0-70.8	0 (0/3)	0-70.8	NC	NA	NC	NA	NC	NA	NC	NA	NC	NA	NC	NA
	Mixed Theileria spp. infections	0 (0/3)	0-70.8	0 (0/3)	0-70.8	NC	NA	NC	NA	NC	NA	NC	NA	NC	NA	NC	NA
	Total Apicomplexa species prevalence	33.3 (1/3)	0.8-90.6	33.3 (1/3)	0.8-90.6	NC	NA	NC	NA	NC	NA	NC	NA	NC	NA	NC	NA
Ixodes holocyclus	Total Apicomplexa species prevalence	0 (0/27)	0-12.8	0 (0/13)	0-24.7	NC	NA	0 (0/12)	0-26.5	NC	NA	NC	NA	NC	NA	NC	NA
Ixodes tasmani	Total Apicomplexa species prevalence	0 (0/1)	0-97.5	NC	NA	NC	NA	0 (0/1)	0-97.5	NC	NA	NC	NA	NC	NA	NC	NA
Rhipicephalus australis	Total Apicomplexa species prevalence	0 (0/2)	0-84.2	NC	NA	NC	NA	0 (0/2)	0-84.2	NC	NA	NC	NA	NC	NA	NC	NA
